# Supplementary material for: Correction: EAT1 transcription factor, a non-cell-autonomous regulator of pollen production, activates meiotic small RNA biogenesis in rice anther tapetum
Source: PLoS Genet. 2019 Mar 6;15(3):e1008033. doi: 10.1371/journal.pgen.1008033 (PMC6402641; doi:10.1371/journal.pgen.1008033)
Supplement: S8 Table — (XLSX) [file pgen.1008033.s001.xlsx]

## Sheet: Sheet1
S8 Table. Identifiers of mRNAseq, sRNAseq and MEL1-RIPseq data deposited to DDBJ.
Description	Experiment	Run	BioSample
mRNAseq of WT ST.4 (late meiosis) anthers, biological replicate1	DRX70123	DRR076279	SAMD00066482
mRNAseq of WT ST.4 (late meiosis) anthers, biological replicate2	DRX70124	DRR076280	SAMD00066483
mRNAseq of WT ST.4 (late meiosis) anthers, biological replicate3	DRX70125	DRR076281	SAMD00066484
mRNAseq of WT ST.2 (early meiosis) anthers, biological replicate1	DRX70126	DRR076282	SAMD00066485
mRNAseq of WT ST.2 (early meiosis) anthers, biological replicate2	DRX70127	DRR076283	SAMD00066486
mRNAseq of WT ST.2 (early meiosis) anthers, biological replicate3	DRX70128	DRR076284	SAMD00066487
mRNAseq of WT ST.1 (premeiosis) anthers, biological replicate1	DRX70129	DRR076285	SAMD00066488
mRNAseq of WT ST.1 (premeiosis) anthers, biological replicate2	DRX70130	DRR076286	SAMD00066489
mRNAseq of WT ST.1 (premeiosis) anthers, biological replicate3	DRX70131	DRR076287	SAMD00066490
mRNAseq of eat1-4 ST.4 (late meiosis) anthers, biological replicate1	DRX70132	DRR076288	SAMD00066491
mRNAseq of eat1-4 ST.4 (late meiosis) anthers, biological replicate2	DRX70133	DRR076289	SAMD00066492
mRNAseq of eat1-4 ST.4 (late meiosis) anthers, biological replicate3	DRX70134	DRR076290	SAMD00066493
mRNAseq of eat1-4 ST.2 (early meiosis) anthers, biological replicate1	DRX70135	DRR076291	SAMD00066494
mRNAseq of eat1-4 ST.2 (early meiosis) anthers, biological replicate2	DRX70136	DRR076292	SAMD00066495
mRNAseq of eat1-4 ST.2 (early meiosis) anthers, biological replicate3	DRX70137	DRR076293	SAMD00066496
mRNAseq of eat1-4 ST.1 (premeiosis) anthers, biological replicate1	DRX70138	DRR076294	SAMD00066497
mRNAseq of eat1-4 ST.1 (premeiosis) anthers, biological replicate2	DRX70139	DRR076295	SAMD00066498
mRNAseq of eat1-4 ST.1 (premeiosis) anthers, biological replicate3	DRX70140	DRR076296	SAMD00066499
MEL1-RIPseq of WT ST.4 (late meiosis) flowers, biological replicate1	DRX70141	DRR076297	SAMD00066500
MEL1-RIPseq of WT ST.4 (late meiosis) flowers, biological replicate2	DRX70142	DRR076298	SAMD00066501
MEL1-RIPseq of WT ST.2 (early meiosis) flowers, biological replicate1	DRX70143	DRR076299	SAMD00066502
MEL1-RIPseq of WT ST.2 (early meiosis) flowers, biological replicate2	DRX70144	DRR076300	SAMD00066503
MEL1-RIPseq of WT ST.1 (premeiosis) flowers, biological replicate1	DRX70145	DRR076301	SAMD00066504
MEL1-RIPseq of WT ST.1 (premeiosis) flowers, biological replicate2	DRX70146	DRR076302	SAMD00066505
MEL1-RIPseq of eat1-4 ST.4 (late meiosis) flowers, biological replicate1	DRX70147	DRR076303	SAMD00066506
MEL1-RIPseq of eat1-4 ST.4 (late meiosis) flowers, biological replicate2	DRX70148	DRR076304	SAMD00066507
MEL1-RIPseq of eat1-4 ST.2 (early meiosis) flowers, biological replicate1	DRX70149	DRR076305	SAMD00066508
MEL1-RIPseq of eat1-4 ST.2 (early meiosis) flowers, biological replicate2	DRX70150	DRR076306	SAMD00066509
MEL1-RIPseq of eat1-4 ST.1 (premeiosis) flowers, biological replicate1	DRX70151	DRR076307	SAMD00066510
MEL1-RIPseq of eat1-4 ST.1 (premeiosis) flowers, biological replicate2	DRX70152	DRR076308	SAMD00066511
MEL1-RIPseq of mel1-1 ST.4 (late meiosis) flowers, biological replicate1	DRX70153	DRR076309	SAMD00066512
MEL1-RIPseq of mel1-1 ST.4 (late meiosis) flowers, biological replicate2	DRX70154	DRR076310	SAMD00066513
MEL1-RIPseq of mel1-1 ST.2 (early meiosis) flowers, biological replicate1	DRX70155	DRR076311	SAMD00066514
MEL1-RIPseq of mel1-1 ST.2 (early meiosis) flowers, biological replicate2	DRX70156	DRR076312	SAMD00066515
MEL1-RIPseq of mel1-1 ST.1 (premeiosis) flowers, biological replicate1	DRX70157	DRR076313	SAMD00066516
MEL1-RIPseq of mel1-1 ST.1 (premeiosis) flowers, biological replicate2	DRX70158	DRR076314	SAMD00066517
total sRNAseq of WT ST.4 (late meiosis) anthers, biological replicate1	DRX70159	DRR076315	SAMD00066518
total sRNAseq of WT ST.4 (late meiosis) anthers, biological replicate2	DRX70160	DRR076316	SAMD00066519
total sRNAseq of WT ST.4 (late meiosis) anthers, biological replicate3	DRX70161	DRR076317	SAMD00066520
total sRNAseq of WT ST.2 (early meiosis) anthers, biological replicate1	DRX70162	DRR076318	SAMD00066521
total sRNAseq of WT ST.2 (early meiosis) anthers, biological replicate2	DRX70163	DRR076319	SAMD00066522
total sRNAseq of WT ST.2 (early meiosis) anthers, biological replicate3	DRX70164	DRR076320	SAMD00066523
total sRNAseq of WT ST.1 (premeiosis) anthers, biological replicate1	DRX70165	DRR076321	SAMD00066524
total sRNAseq of WT ST.1 (premeiosis) anthers, biological replicate2	DRX70166	DRR076322	SAMD00066525
total sRNAseq of WT ST.1 (premeiosis) anthers, biological replicate3	DRX70167	DRR076323	SAMD00066526
total sRNAseq of eat1-4 ST.4 (late meiosis) anthers, biological replicate1	DRX70168	DRR076324	SAMD00066527
total sRNAseq of eat1-4 ST.4 (late meiosis) anthers, biological replicate2	DRX70169	DRR076325	SAMD00066528
total sRNAseq of eat1-4 ST.4 (late meiosis) anthers, biological replicate3	DRX70170	DRR076326	SAMD00066529
total sRNAseq of eat1-4 ST.2 (early meiosis) anthers, biological replicate1	DRX70171	DRR076327	SAMD00066530
total sRNAseq of eat1-4 ST.2 (early meiosis) anthers, biological replicate2	DRX70172	DRR076328	SAMD00066531
total sRNAseq of eat1-4 ST.2 (early meiosis) anthers, biological replicate3	DRX70173	DRR076329	SAMD00066532
total sRNAseq of eat1-4 ST.1 (premeiosis) anthers, biological replicate1	DRX70174	DRR076330	SAMD00066533
total sRNAseq of eat1-4 ST.1 (premeiosis) anthers, biological replicate2	DRX70175	DRR076331	SAMD00066534
total sRNAseq of eat1-4 ST.1 (premeiosis) anthers, biological replicate3	DRX70176	DRR076332	SAMD00066535
mRNAseq of mel1-1 ST.4 (late meiosis) anthers, biological replicate1	DRX114844	DRR121908	SAMD00110838
mRNAseq of mel1-1 ST.4 (late meiosis) anthers, biological replicate2	DRX114845	DRR121909	SAMD00110839
mRNAseq of mel1-1 ST.4 (late meiosis) anthers, biological replicate3	DRX114846	DRR121910	SAMD00110840
mRNAseq of mel1-1 ST.2 (early meiosis) anthers, biological replicate1	DRX114847	DRR121911	SAMD00110841
mRNAseq of mel1-1 ST.2 (early meiosis) anthers, biological replicate2	DRX114848	DRR121912	SAMD00110842
mRNAseq of mel1-1 ST.2 (early meiosis) anthers, biological replicate3	DRX114849	DRR121913	SAMD00110843
mRNAseq of mel1-1 ST.1 (premeiosis) anthers, biological replicate1	DRX114850	DRR121914	SAMD00110844
mRNAseq of mel1-1 ST.1 (premeiosis) anthers, biological replicate2	DRX114851	DRR121915	SAMD00110845
mRNAseq of mel1-1 ST.1 (premeiosis) anthers, biological replicate3	DRX114852	DRR121916	SAMD00110846
total sRNAseq of mel1-1 ST.4 (late meiosis) anthers, biological replicate1	DRX114853	DRR121917	SAMD00110847
total sRNAseq of mel1-1 ST.4 (late meiosis) anthers, biological replicate2	DRX114854	DRR121918	SAMD00110848
total sRNAseq of mel1-1 ST.4 (late meiosis) anthers, biological replicate3	DRX114855	DRR121919	SAMD00110849
total sRNAseq of mel1-1 ST.2 (early meiosis) anthers, biological replicate1	DRX114856	DRR121920	SAMD00110850
total sRNAseq of mel1-1 ST.2 (early meiosis) anthers, biological replicate2	DRX114857	DRR121921	SAMD00110851
total sRNAseq of mel1-1 ST.2 (early meiosis) anthers, biological replicate3	DRX114858	DRR121922	SAMD00110852
total sRNAseq of mel1-1 ST.1 (premeiosis) anthers, biological replicate1	DRX114859	DRR121923	SAMD00110853
total sRNAseq of mel1-1 ST.1 (premeiosis) anthers, biological replicate2	DRX114860	DRR121924	SAMD00110854
total sRNAseq of mel1-1 ST.1 (premeiosis) anthers, biological replicate3	DRX114861	DRR121925	SAMD00110855
